# Supplementary material for: Targeting Stress Sensor Kinases in Hepatocellular Carcinoma-Infiltrating Human NK Cells as a Novel Immunotherapeutic Strategy for Liver Cancer
Source: Front Immunol. 2022 May 23;13:875072. doi: 10.3389/fimmu.2022.875072 (PMC9168800; doi:10.3389/fimmu.2022.875072)
Supplement: Supplementary Table 1 — Demographic and clinical characteristics of study population. [file Table_1.xls]

## Sheet: Foglio1
	Patient	Gender	Age (years)	Etiology	BCLC	Child-Pugh	HCC nodules, number	Size of larger HCC (cm)	a-Fetoprotein
	HCC-1	F	79	HCV	A	A	1	2.2	7.15
	HCC-2	M	75	HCV	A	A	1	6	2.9
	HCC-3	M	78	Alcohol	A	A	2	6	13.5
	HCC-4	M	77	Alcohol	A	A	1	4	1.8
	HCC-5	M	63	Alcohol	A	A	2	2.5	5.7
	HCC-6	F	81	HCV	A	A	2	3	16.01
	HCC-7	M	81	HCV	B	A	1	6.5	5.32
	HCC-8	M	63	Alcohol	B	A	1	6.5	9.83
	HCC-9	M	78	HCV	B	A	2	2.5	72
	HCC-10	F	69	HCV	A	A	1	3.5	35.4
	HCC-11	F	76	HCV	A	A	1	5	4.18
	HCC-12	M	50	HCV	B	A	2	5.5	11
	HCC-13	M	68	Alcohol	A	A	1	6	8.42
	HCC-14	M	72	HCV	A	A	1	3	1.38
	HCC-15	F	74	HCV	B	A	3	3.5	42.25
	HCC-16	M	70	Alcohol	A	A	1	2.6	7.07
	HCC-17	M	70	HCV	A	A	1	1	25.77
	HCC-18	M	71	NASH	A	A	1	3.5	6.3
	NLiver-1	F	60	n/a	n/a	n/a	n/a	n/a	n/a
	NLiver-2	M	79	n/a	n/a	n/a	n/a	n/a	n/a
	NLiver-3	M	77	n/a	n/a	n/a	n/a	n/a	n/a
	NLiver-4	M	57	n/a	n/a	n/a	n/a	n/a	n/a
	NLiver-5	M	68	n/a	n/a	n/a	n/a	n/a	n/a
	NLiver-6	F	79	n/a	n/a	n/a	n/a	n/a	n/a
	NLiver-7	F	57	n/a	n/a	n/a	n/a	n/a	n/a
