# Supplementary material for: Targeting Stress Sensor Kinases in Hepatocellular Carcinoma-Infiltrating Human NK Cells as a Novel Immunotherapeutic Strategy for Liver Cancer
Source: Front Immunol. 2022 May 23;13:875072. doi: 10.3389/fimmu.2022.875072 (PMC9168800; doi:10.3389/fimmu.2022.875072)
Supplement: Supplementary Table 2 — Detailed lists of misregulated genes derived from Gene Set Enrichment Analysis. [file Table_2.xlsx]

## Sheet: MITOCHONDRION
Pathways
KEGG_DRUG_METABOLISM_CYTOCHROME_P450_signal
KEGG_METABOLISM_OF_XENOBIOTICS_BY_CYTOCHROME_P450_signal
KEGG_OXIDATIVE_PHOSPHORYLATION_signal
REACTOME_MITOCHONDRIAL_PROTEIN_IMPORT_signal
REACTOME_RESPIRATORY_ELECTRON_TRANSPORT_ATP_SYNTHESIS_BY_CHEMIOSMOTIC_COUPLING_AND_HEAT_PRODUCTION_BY_UNCOUPLING_PROTEINS__signal
REACTOME_RESPIRATORY_ELECTRON_TRANSPORT_signal
REACTOME_TCA_CYCLE_AND_RESPIRATORY_ELECTRON_TRANSPORT_signal
Probes name	GeneSymbol	GeneName	EntrezGeneID
A_23_P103149	ACO2	aconitase 2, mitochondrial	50
A_24_P291658	ADH1A	alcohol dehydrogenase 1A (class I), alpha polypeptide	124
A_23_P41498	ADH6	alcohol dehydrogenase 6 (class V)	130
A_23_P257971	AKR1C1	aldo-keto reductase family 1, member C1	1645
A_33_P3238433	ALDH3A1	aldehyde dehydrogenase 3 family, member A1	218
A_23_P24311	ALDH3B2	aldehyde dehydrogenase 3 family, member B2	222
A_33_P3354414	AOX1	aldehyde oxidase 1	316
A_23_P430728	ATP4A	ATPase, H+/K+ exchanging, alpha polypeptide	495
A_24_P245358	ATP5A1	ATP synthase, H+ transporting, mitochondrial F1 complex, alpha subunit 1, cardiac muscle	498
A_23_P5089	ATP5D	ATP synthase, H+ transporting, mitochondrial F1 complex, delta subunit	513
A_23_P87616	ATP5G2	ATP synthase, H+ transporting, mitochondrial Fo complex, subunit C2 (subunit 9)	517
A_23_P56680	ATP5G3	ATP synthase, H+ transporting, mitochondrial Fo complex, subunit C3 (subunit 9)	518
A_23_P215832	ATP5J2	ATP synthase, H+ transporting, mitochondrial Fo complex, subunit F2	9551
A_23_P75622	ATP5L	ATP synthase, H+ transporting, mitochondrial Fo complex, subunit G	10632
A_23_P143474	ATP5O	ATP synthase, H+ transporting, mitochondrial F1 complex, O subunit	539
A_23_P137814	ATP6V0B	ATPase, H+ transporting, lysosomal 21kDa, V0 subunit b	533
A_23_P54816	ATP6V0C	ATPase, H+ transporting, lysosomal 16kDa, V0 subunit c	527
A_23_P31844	ATP6V1B2	ATPase, H+ transporting, lysosomal 56/58kDa, V1 subunit B2	526
A_24_P134266	BSG	basigin (Ok blood group)	682
A_23_P124733	COQ2	coenzyme Q2 4-hydroxybenzoate polyprenyltransferase	27235
A_23_P65157	COX17	COX17 cytochrome c oxidase copper chaperone	10063
A_33_P3274851	COX5B	cytochrome c oxidase subunit Vb	1329
A_33_P3279610	COX6A2	cytochrome c oxidase subunit VIa polypeptide 2	1339
A_23_P78571	COX6B2	cytochrome c oxidase subunit VIb polypeptide 2 (testis)	125965
A_23_P67661	COX7A1	cytochrome c oxidase subunit VIIa polypeptide 1 (muscle)	1346
A_23_P81690	COX7A2	cytochrome c oxidase subunit VIIa polypeptide 2 (liver)	1347
A_23_P52639	COX8A	cytochrome c oxidase subunit VIIIA (ubiquitous)	1351
A_33_P3215078	CS	citrate synthase	1431
A_23_P20980	CYC1	cytochrome c-1	1537
A_33_P3253747	CYP1A2	cytochrome P450, family 1, subfamily A, polypeptide 2	1544
A_23_P155123	CYP2D6	cytochrome P450, family 2, subfamily D, polypeptide 6	1565
A_24_P394940	CYP2E1	cytochrome P450, family 2, subfamily E, polypeptide 1	1571
A_23_P376627	D2HGDH	D-2-hydroxyglutarate dehydrogenase	728294
A_23_P34537	EPHX1	epoxide hydrolase 1, microsomal (xenobiotic)	2052
A_23_P107653	ETFB	electron-transfer-flavoprotein, beta polypeptide	2109
A_33_P3243657	FXC1	translocase of inner mitochondrial membrane 10 homolog B (yeast)	26515
A_23_P214300	GSTA2	glutathione S-transferase alpha 2	2939
A_23_P110941	GSTA4	glutathione S-transferase alpha 4	2941
A_23_P12343	GSTM3	glutathione S-transferase mu 3 (brain)	2947
A_23_P97606	GSTM5	glutathione S-transferase mu 5	2949
A_24_P304051	GSTO1	glutathione S-transferase omega 1	9446
A_23_P202206	GSTO2	glutathione S-transferase omega 2	119391
A_23_P202658	GSTP1	glutathione S-transferase pi 1	2950
A_33_P3309231	HSCB	HscB mitochondrial iron-sulfur cluster co-chaperone	150274
A_24_P77676	HSPA9	heat shock 70kDa protein 9 (mortalin)	3313
A_23_P140668	IDH3A	isocitrate dehydrogenase 3 (NAD+) alpha	3419
A_33_P3345549	L2HGDH	L-2-hydroxyglutarate dehydrogenase	79944
A_23_P53476	LDHB	lactate dehydrogenase B	3945
A_33_P3242543	MAOA	monoamine oxidase A	4128
A_33_P3316555	MGST3	microsomal glutathione S-transferase 3	4259
A_23_P137865	MTX1	metaxin 1	4580
A_24_P316489	NDUFA10	NADH dehydrogenase (ubiquinone) 1 alpha subcomplex, 10, 42kDa	4705
A_23_P320185	NDUFA11	NADH dehydrogenase (ubiquinone) 1 alpha subcomplex, 11, 14.7kDa	126328
A_23_P119627	NDUFA13	NADH dehydrogenase (ubiquinone) 1 alpha subcomplex, 13	51079
A_23_P145777	NDUFA4	NDUFA4, mitochondrial complex associated	4697
A_23_P215751	NDUFA5	NADH dehydrogenase (ubiquinone) 1 alpha subcomplex, 5	4698
A_23_P140960	NDUFAB1	NADH dehydrogenase (ubiquinone) 1, alpha/beta subcomplex, 1, 8kDa	4706
A_33_P3413597	NDUFB3	NADH dehydrogenase (ubiquinone) 1 beta subcomplex, 3, 12kDa	4709
A_23_P69468	NDUFB4	NADH dehydrogenase (ubiquinone) 1 beta subcomplex, 4, 15kDa	4710
A_33_P3340164	NDUFB5	NADH dehydrogenase (ubiquinone) 1 beta subcomplex, 5, 16kDa	4711
A_23_P50872	NDUFB7	NADH dehydrogenase (ubiquinone) 1 beta subcomplex, 7, 18kDa	4713
A_24_P346886	NDUFB8	NADH dehydrogenase (ubiquinone) 1 beta subcomplex, 8, 19kDa	4714
A_24_P154006	NDUFB9	NADH dehydrogenase (ubiquinone) 1 beta subcomplex, 9, 22kDa	4715
A_23_P92362	NDUFC1	NADH dehydrogenase (ubiquinone) 1, subcomplex unknown, 1, 6kDa	4717
A_33_P3336652	NDUFC2	NADH dehydrogenase (ubiquinone) 1, subcomplex unknown, 2, 14.5kDa	4718
A_23_P122228	NDUFS6	NADH dehydrogenase (ubiquinone) Fe-S protein 6, 13kDa (NADH-coenzyme Q reductase)	4726
A_33_P3317406	NDUFV1	NADH dehydrogenase (ubiquinone) flavoprotein 1, 51kDa	4723
A_22_P00001222	NDUFV2	NADH dehydrogenase (ubiquinone) flavoprotein 2, 24kDa	4729
A_33_P6812319	NDUFV3	NADH dehydrogenase (ubiquinone) flavoprotein 3, 10kDa	4731
A_24_P290770	OGDH	oxoglutarate (alpha-ketoglutarate) dehydrogenase (lipoamide)	4967
A_23_P32125	PMPCA	peptidase (mitochondrial processing) alpha	23203
A_33_P3219010	PPA2	pyrophosphatase (inorganic) 2	27068
A_32_P67259	SDHA	succinate dehydrogenase complex, subunit A, flavoprotein (Fp)	6389
A_24_P233850	SDHC	succinate dehydrogenase complex, subunit C, integral membrane protein, 15kDa	6391
A_32_P59486	SDHD	succinate dehydrogenase complex, subunit D, integral membrane protein	6392
A_24_P206047	SLC25A4	solute carrier family 25 (mitochondrial carrier; adenine nucleotide translocator), member 4	291
A_23_P117157	SUCLA2	succinate-CoA ligase, ADP-forming, beta subunit	8803
A_23_P62371	TAZ	tafazzin	6901
A_23_P64343	TIMM10	translocase of inner mitochondrial membrane 10 homolog (yeast)	26519
A_23_P126970	TIMM17A	translocase of inner mitochondrial membrane 17 homolog A (yeast)	10440
A_33_P3380742	TIMM17B	translocase of inner mitochondrial membrane 17 homolog B (yeast)	10245
A_23_P55468	TIMM22	translocase of inner mitochondrial membrane 22 homolog (yeast)	29928
A_23_P415882	TIMM50	translocase of inner mitochondrial membrane 50 homolog (S. cerevisiae)	92609
A_23_P98382	TIMM8B	translocase of inner mitochondrial membrane 8 homolog B (yeast)	26521
A_23_P80336	TOMM22	translocase of outer mitochondrial membrane 22 homolog (yeast)	56993
A_24_P15754	TOMM40	translocase of outer mitochondrial membrane 40 homolog (yeast)	10452
A_23_P93844	TOMM7	translocase of outer mitochondrial membrane 7 homolog (yeast)	54543
A_24_P292470	UCP3	uncoupling protein 3 (mitochondrial, proton carrier)	7352
A_23_P7342	UGT2B10	UDP glucuronosyltransferase 2 family, polypeptide B10	7365
A_23_P132675	UQCRC1	ubiquinol-cytochrome c reductase core protein I	7384
A_33_P3299892	UQCRH	ubiquinol-cytochrome c reductase hinge protein	7388
A_23_P213718	UQCRQ	ubiquinol-cytochrome c reductase, complex III subunit VII, 9.5kDa	27089
A_32_P163169	VDAC1	voltage-dependent anion channel 1	7416

## Sheet: GLUCOSE
Pathways
KEGG_GLYCOLYSIS_GLUCONEOGENESIS_signal
KEGG_PENTOSE_PHOSPHATE_PATHWAY_signal
REACTOME_GLUCOSE_METABOLISM_signal
REACTOME_GLYCOLYSIS_signal
Probes name	GeneSymbol	GeneName	EntrezGeneID
A_33_P3238433	ALDH3A1	aldehyde dehydrogenase 3 family, member A1	218
A_23_P120776	SLC25A1	solute carrier family 25 (mitochondrial carrier; citrate transporter), member 1	6576
A_23_P41498	ADH6	alcohol dehydrogenase 6 (class V)	130
A_23_P63825	GOT1	glutamic-oxaloacetic transaminase 1, soluble	2805
A_23_P125829	PGK1	phosphoglycerate kinase 1	5230
A_23_P122041	PPP2CA	protein phosphatase 2, catalytic subunit, alpha isozyme	5515
A_23_P137391	ENO1	enolase 1, (alpha)	2023
A_33_P3414482	GOT2	glutamic-oxaloacetic transaminase 2, mitochondrial	2806
A_33_P3300635	PFKFB2	6-phosphofructo-2-kinase/fructose-2,6-biphosphatase 2	5208
A_23_P126623	PGD	phosphogluconate dehydrogenase	5226
A_23_P78108	ALDOC	aldolase C, fructose-bisphosphate	230
A_23_P13899	GAPDH	glyceraldehyde-3-phosphate dehydrogenase	2597
A_33_P3772996	PRKACB	protein kinase, cAMP-dependent, catalytic, beta	5567
A_23_P92082	TKT	transketolase	7086
A_33_P3342260	GCK	glucokinase (hexokinase 4)	2645
A_23_P399501	PKM2	pyruvate kinase, muscle	5315
A_32_P95739	TPI1	triosephosphate isomerase 1	7167
A_23_P88963	ALDOA	aldolase A, fructose-bisphosphate	226
A_33_P3212782	CALM2	calmodulin 2 (phosphorylase kinase, delta)	805
A_23_P128817	PCK2	phosphoenolpyruvate carboxykinase 2 (mitochondrial)	5106
A_23_P308097	PPP2CB	protein phosphatase 2, catalytic subunit, beta isozyme	5516
A_23_P52031	PGM1	phosphoglucomutase 1	5236
A_33_P3236441	LDHAL6A	lactate dehydrogenase A-like 6A	160287
A_23_P259901	TKTL1	transketolase-like 1	8277
A_24_P236091	ENO2	enolase 2 (gamma, neuronal)	2026
A_24_P64233	ALDH1B1	aldehyde dehydrogenase 1 family, member B1	219
A_24_P399630	PRKACA	protein kinase, cAMP-dependent, catalytic, alpha	5566
A_23_P29079	PFKL	phosphofructokinase, liver	5211
A_23_P38497	SLC25A11	solute carrier family 25 (mitochondrial carrier; oxoglutarate carrier), member 11	8402
A_32_P18258	TALDO1	transaldolase 1	6888
A_23_P34093	G6PD	glucose-6-phosphate dehydrogenase	2539
A_23_P24311	ALDH3B2	aldehyde dehydrogenase 3 family, member B2	222
A_23_P107661	PPP2R1A	protein phosphatase 2, regulatory subunit A, alpha	5518
A_23_P120594	ACSS1	acyl-CoA synthetase short-chain family member 1	84532
A_33_P3268313	PGAM2	phosphoglycerate mutase 2 (muscle)	5224
A_23_P405815	PYGM	phosphorylase, glycogen, muscle	5837
A_23_P331670	PYGB	phosphorylase, glycogen; brain	5834
A_33_P3416479	PHKG1	phosphorylase kinase, gamma 1 (muscle)	5260
A_23_P201022	PKLR	pyruvate kinase, liver and RBC	5313
A_33_P3244347	PC	pyruvate carboxylase	5091
A_23_P32143	ALDOB	aldolase B, fructose-bisphosphate	229
A_23_P72961	PRPS1	phosphoribosyl pyrophosphate synthetase 1	5631
A_33_P3413962	PFKP	phosphofructokinase, platelet	5214
A_32_P45738	PGAM1	phosphoglycerate mutase 1 (brain)	5223
A_24_P219785	CALM3	calmodulin 3 (phosphorylase kinase, delta)	808

## Sheet: CELL CYCLE
Pathways
KEGG_CELL_CYCLE_signal
PID_HDAC_CLASSIII_PATHWAY_signal
PID_HIF2PATHWAY_signal
PID_IL6_7_PATHWAY_signal
PID_P38_MKK3_6PATHWAY_signal
PID_P73PATHWAY_signal
PID_TAP63_PATHWAY_signal
REACTOME_CELL_CYCLE_CHECKPOINTS_signal
REACTOME_MYD88_MAL_CASCADE_INITIATED_ON_PLASMA_MEMBRANE_signal
REACTOME_P53_DEPENDENT_G1_DNA_DAMAGE_RESPONSE_signal
REACTOME_P53_INDEPENDENT_G1_S_DNA_DAMAGE_CHECKPOINT_signal
REACTOME_PHASE_II_CONJUGATION_signal
REACTOME_REGULATION_OF_MITOTIC_CELL_CYCLE_signal
REACTOME_TRAF6_MEDIATED_INDUCTION_OF_NFKB_AND_MAP_KINASES_UPON_TLR7_8_OR_9_ACTIVATION_signal
REACTOME_APOPTOTIC_EXECUTION_PHASE_signal
REACTOME_ANTIGEN_PROCESSING_UBIQUITINATION_PROTEASOME_DEGRADATION_signal
Probes name	GeneSymbol	GeneName	EntrezGeneID
A_23_P218111	SERPINA1	serpin peptidase inhibitor, clade A (alpha-1 antiproteinase, antitrypsin), member 1	5265
A_24_P335092	SAA1	serum amyloid A1	6288
A_23_P129556	IL4R	interleukin 4 receptor	3566
A_24_P133584	MFGE8	milk fat globule-EGF factor 8 protein	4240
A_23_P200096	SPSB1	splA/ryanodine receptor domain and SOCS box containing 1	80176
A_23_P202156	NFKB2	nuclear factor of kappa light polypeptide gene enhancer in B-cells 2 (p49/p100)	4791
A_24_P941912	DTX3L	deltex 3 like, E3 ubiquitin ligase	151636
A_23_P134935	DUSP4	dual specificity phosphatase 4	1846
A_33_P3289222	LRRC41	leucine rich repeat containing 41	10489
A_23_P65532	PELI2	pellino E3 ubiquitin protein ligase family member 2	57161
A_23_P143178	LBP	lipopolysaccharide binding protein	3929
A_24_P304051	GSTO1	glutathione S-transferase omega 1	9446
A_24_P116805	STAT3	signal transducer and activator of transcription 3 (acute-phase response factor)	6774
A_23_P202206	GSTO2	glutathione S-transferase omega 2	119391
A_23_P27066	UBE2G1	ubiquitin-conjugating enzyme E2G 1	7326
A_23_P61881	ARIH2	ariadne RBR E3 ubiquitin protein ligase 2	10425
A_24_P13032	UBE2D1	ubiquitin-conjugating enzyme E2D 1	7321
A_23_P210210	EPAS1	endothelial PAS domain protein 1	2034
A_33_P3253747	CYP1A2	cytochrome P450, family 1, subfamily A, polypeptide 2	1544
A_23_P110941	GSTA4	glutathione S-transferase alpha 4	2941
A_23_P43141	EIF3E	eukaryotic translation initiation factor 3, subunit E	3646
A_23_P15705	PSMB6	proteasome (prosome, macropain) subunit, beta type, 6	5694
A_23_P7636	PTTG1	pituitary tumor-transforming 1	9232
A_23_P405110	CDC14A	cell division cycle 14A	8556
A_23_P156531	PSMB1	proteasome (prosome, macropain) subunit, beta type, 1	5689
A_33_P3408762	LMNA	lamin A/C	4000
A_23_P125829	PGK1	phosphoglycerate kinase 1	5230
A_23_P46924	BUB3	BUB3 mitotic checkpoint protein	9184
A_23_P148088	FGG	fibrinogen gamma chain	2266
A_24_P79054	TGFB1	transforming growth factor, beta 1	7040
A_32_P199301	TFDP1	transcription factor Dp-1	7027
A_23_P3038	GPX2	glutathione peroxidase 2 (gastrointestinal)	2877
A_24_P172993	UBE2O	ubiquitin-conjugating enzyme E2O	63893
A_23_P84344	SIGIRR	single immunoglobulin and toll-interleukin 1 receptor (TIR) domain	59307
A_24_P274270	STAT1	signal transducer and activator of transcription 1, 91kDa	6772
A_33_P3316555	MGST3	microsomal glutathione S-transferase 3	4259
A_24_P124992	PSMA4	proteasome (prosome, macropain) subunit, alpha type, 4	5685
A_33_P3386099	ELK1	ELK1, member of ETS oncogene family	2002
A_33_P3419938	VHL	von Hippel-Lindau tumor suppressor, E3 ubiquitin protein ligase	7428
A_33_P3373469	PSMD2	proteasome (prosome, macropain) 26S subunit, non-ATPase, 2	5708
A_23_P46964	HIF1AN	hypoxia inducible factor 1, alpha subunit inhibitor	55662
A_33_P3409513	MAPK11	mitogen-activated protein kinase 11	5600
A_33_P3246318	RBX1	ring-box 1, E3 ubiquitin protein ligase	9978
A_23_P67466	PSMD8	proteasome (prosome, macropain) 26S subunit, non-ATPase, 8	5714
A_32_P103633	MCM2	minichromosome maintenance complex component 2	4171
A_23_P109928	PSMD6	proteasome (prosome, macropain) 26S subunit, non-ATPase, 6	9861
A_23_P148446	UBE2A	ubiquitin-conjugating enzyme E2A	7319
A_23_P170058	PSMB2	proteasome (prosome, macropain) subunit, beta type, 2	5690
A_23_P149200	CDC20	cell division cycle 20	991
A_23_P4353	WSB1	WD repeat and SOCS box containing 1	26118
A_23_P150286	PSMA1	proteasome (prosome, macropain) subunit, alpha type, 1	5682
A_23_P420196	SOCS1	suppressor of cytokine signaling 1	8651
A_23_P215406	RAC1	ras-related C3 botulinum toxin substrate 1 (rho family, small GTP binding protein Rac1)	5879
A_23_P131866	AURKA	aurora kinase A	6790
A_23_P51679	MEF2D	myocyte enhancer factor 2D	4209
A_24_P347488	PSMC1	proteasome (prosome, macropain) 26S subunit, ATPase, 1	5700
A_33_P3271430	MAP3K3	mitogen-activated protein kinase kinase kinase 3	4215
A_23_P203743	GAB2	GRB2-associated binding protein 2	9846
A_23_P75889	PSMD13	proteasome (prosome, macropain) 26S subunit, non-ATPase, 13	5719
A_23_P60248	TXN	thioredoxin	7295
A_23_P59481	UBE3C	ubiquitin protein ligase E3C	9690
A_24_P43681	DBNL	drebrin-like	28988
A_23_P411296	CEBPB	CCAAT/enhancer binding protein (C/EBP), beta	1051
A_23_P41765	IRF1	interferon regulatory factor 1	3659
A_23_P132277	MCM5	minichromosome maintenance complex component 5	4174
A_23_P62115	TIMP1	TIMP metallopeptidase inhibitor 1	7076
A_23_P27147	ANAPC11	anaphase promoting complex subunit 11	51529
A_23_P20463	RAD21	RAD21 homolog (S. pombe)	5885
A_33_P3359250	MAD2L2	MAD2 mitotic arrest deficient-like 2 (yeast)	10459
A_23_P92057	PIK3CA	phosphatidylinositol-4,5-bisphosphate 3-kinase, catalytic subunit alpha	5290
A_21_P0000599	MKRN1	makorin ring finger protein 1	23608
A_32_P435367	PSMD4	proteasome (prosome, macropain) 26S subunit, non-ATPase, 4	5710
A_23_P46819	BTRC	beta-transducin repeat containing E3 ubiquitin protein ligase	8945
A_33_P3234899	PSMB3	proteasome (prosome, macropain) subunit, beta type, 3	5691
A_23_P139547	TUBA1A	tubulin, alpha 1a	7846
A_23_P304287	PSMC2	proteasome (prosome, macropain) 26S subunit, ATPase, 2	5701
A_23_P99027	PTPN11	protein tyrosine phosphatase, non-receptor type 11	5781
A_33_P3365002	TUBB2A	tubulin, beta 2A class IIa	7280
A_24_P89457	CDKN1A	cyclin-dependent kinase inhibitor 1A (p21, Cip1)	1026
A_33_P3280367	SULT4A1	sulfotransferase family 4A, member 1	25830
A_24_P363802	PSMD5	proteasome (prosome, macropain) 26S subunit, non-ATPase, 5	5711
A_33_P3245163	MYC	v-myc avian myelocytomatosis viral oncogene homolog	4609
A_23_P29495	CTNNB1	catenin (cadherin-associated protein), beta 1, 88kDa	1499
A_24_P29401	PIK3R1	phosphoinositide-3-kinase, regulatory subunit 1 (alpha)	5295
A_23_P123916	LRSAM1	leucine rich repeat and sterile alpha motif containing 1	90678
A_23_P43490	CDKN2A	cyclin-dependent kinase inhibitor 2A	1029
A_33_P3308387	CASP2	caspase 2, apoptosis-related cysteine peptidase	835
A_23_P86216	PSMA5	proteasome (prosome, macropain) subunit, alpha type, 5	5686
A_23_P111000	PSMB9	proteasome (prosome, macropain) subunit, beta type, 9	5698
A_23_P25735	PSMA6	proteasome (prosome, macropain) subunit, alpha type, 6	5687
A_23_P120942	XRCC6	X-ray repair complementing defective repair in Chinese hamster cells 6	2547
A_23_P12189	DFFA	DNA fragmentation factor, 45kDa, alpha polypeptide	1676
A_23_P358944	PML	promyelocytic leukemia	5371
A_23_P138631	SMC3	structural maintenance of chromosomes 3	9126
A_24_P173325	UBA52	ubiquitin A-52 residue ribosomal protein fusion product 1	7311
A_23_P38959	VAV1	vav 1 guanine nucleotide exchange factor	7409
A_33_P3402035	TRAF4	TNF receptor-associated factor 4	9618
A_32_P412313	ASB6	ankyrin repeat and SOCS box containing 6	140459
A_23_P149678	PIAS3	protein inhibitor of activated STAT, 3	10401
A_24_P260639	HIST1H1D	histone cluster 1, H1d	3007
A_24_P357037	UBE2G2	ubiquitin-conjugating enzyme E2G 2	7327
A_23_P32707	ESPL1	extra spindle pole bodies homolog 1 (S. cerevisiae)	9700
A_23_P60028	TCEB1	transcription elongation factor B (SIII), polypeptide 1 (15kDa, elongin C)	6921
A_23_P144465	PAPSS1	3'-phosphoadenosine 5'-phosphosulfate synthase 1	9061
A_23_P130182	AURKB	aurora kinase B	9212
A_23_P258381	SPSB4	splA/ryanodine receptor domain and SOCS box containing 4	92369
A_23_P204448	ANAPC5	anaphase promoting complex subunit 5	51433
A_23_P202658	GSTP1	glutathione S-transferase pi 1	2950
A_23_P7976	HIST1H1E	histone cluster 1, H1e	3008
A_23_P203137	UBE4A	ubiquitination factor E4A	9354
A_23_P159920	IKBKG	inhibitor of kappa light polypeptide gene enhancer in B-cells, kinase gamma	8517
A_23_P250054	RNF123	ring finger protein 123	63891
A_23_P106741	PSMD7	proteasome (prosome, macropain) 26S subunit, non-ATPase, 7	5713
A_23_P7342	UGT2B10	UDP glucuronosyltransferase 2 family, polypeptide B10	7365
A_32_P91250	UBE2L3	ubiquitin-conjugating enzyme E2L 3	7332
A_33_P3381127	FAS	Fas cell surface death receptor	355
A_33_P3330841	HUS1	HUS1 checkpoint homolog (S. pombe)	3364
A_23_P250629	PSMB8	proteasome (prosome, macropain) subunit, beta type, 8	5696
A_23_P144054	PRKCD	protein kinase C, delta	5580
A_23_P214046	FBXW11	F-box and WD repeat domain containing 11	23291
A_23_P395911	FBXO17	F-box protein 17	115290
A_23_P39561	UBE2F	ubiquitin-conjugating enzyme E2F (putative)	140739
A_23_P207058	SOCS3	suppressor of cytokine signaling 3	9021
A_23_P207058	SOCS3	suppressor of cytokine signaling 3	9021
A_33_P3346098	TAOK2	TAO kinase 2	9344
A_23_P163353	PIAS1	protein inhibitor of activated STAT, 1	8554
A_24_P944827	ATG7	autophagy related 7	10533
A_23_P141917	TYK2	tyrosine kinase 2	7297
A_23_P96395	ASB12	ankyrin repeat and SOCS box containing 12	142689
A_33_P3399935	RPS6KA2	ribosomal protein S6 kinase, 90kDa, polypeptide 2	6196
A_24_P104512	EVPL	envoplakin	2125
A_24_P244470	RNF41	ring finger protein 41, E3 ubiquitin protein ligase	10193
A_23_P207600	PSMD11	proteasome (prosome, macropain) 26S subunit, non-ATPase, 11	5717
A_23_P51646	PLK3	polo-like kinase 3	1263
A_24_P283288	MAPK14	mitogen-activated protein kinase 14	1432
A_23_P16523	GDF15	growth differentiation factor 15	9518
A_33_P3253804	CEBPD	CCAAT/enhancer binding protein (C/EBP), delta	1052
A_33_P3288649	HOXA10	homeobox A10	3206
A_33_P3408212	HSP90B1	heat shock protein 90kDa beta (Grp94), member 1	7184
A_23_P120594	ACSS1	acyl-CoA synthetase short-chain family member 1	84532
A_33_P3258223	MCM7	minichromosome maintenance complex component 7	4176
A_23_P37191	PSMB5	proteasome (prosome, macropain) subunit, beta type, 5	5693
A_23_P122443	HIST1H1C	histone cluster 1, H1c	3006
A_33_P3356792	GGT7	gamma-glutamyltransferase 7	2686
A_33_P3361707	MDM2	MDM2 proto-oncogene, E3 ubiquitin protein ligase	4193
A_23_P139820	SLC11A2	solute carrier family 11 (proton-coupled divalent metal ion transporter), member 2	4891
A_33_P3373560	SPTAN1	spectrin, alpha, non-erythrocytic 1	6709
A_23_P75741	UBE2L6	ubiquitin-conjugating enzyme E2L 6	9246
A_23_P171107	CCNB3	cyclin B3	85417
A_33_P3343545	NFKBIB	nuclear factor of kappa light polypeptide gene enhancer in B-cells inhibitor, beta	4793
A_33_P3252394	GADD45G	growth arrest and DNA-damage-inducible, gamma	10912
A_23_P67162	PIN1	peptidylprolyl cis/trans isomerase, NIMA-interacting 1	5300
A_24_P241815	JUNB	jun B proto-oncogene	3726
A_23_P106773	SULT1A2	sulfotransferase family, cytosolic, 1A, phenol-preferring, member 2	6799
A_32_P171328	UBE2S	ubiquitin-conjugating enzyme E2S	27338
A_19_P00802154	DST	dystonin	667
A_33_P3275235	AKT1	v-akt murine thymoma viral oncogene homolog 1	207
A_33_P3391005	NEDD4L	neural precursor cell expressed, developmentally down-regulated 4-like, E3 ubiquitin protein ligase	23327
A_23_P14389	ACIN1	apoptotic chromatin condensation inducer 1	22985
A_33_P3223713	UBE2E3	ubiquitin-conjugating enzyme E2E 3	10477
A_33_P3389286	SFN	stratifin	2810
A_21_P0000024	FLT1	fms-related tyrosine kinase 1	2321
A_23_P147465	PARK2	parkin RBR E3 ubiquitin protein ligase	5071
A_24_P50908	TRIM11	tripartite motif containing 11	81559
A_33_P3209356	RFWD2	ring finger and WD repeat domain 2, E3 ubiquitin protein ligase	64326
A_23_P204696	CDKN1B	cyclin-dependent kinase inhibitor 1B (p27, Kip1)	1027
A_24_P22079	FOXO1	forkhead box O1	2308
A_23_P165333	BIN1	bridging integrator 1	274
A_23_P214300	GSTA2	glutathione S-transferase alpha 2	2939
A_33_P3347937	HSF1	heat shock transcription factor 1	3297
A_33_P3329344	FASN	fatty acid synthase	2194
A_23_P19348	CUL7	cullin 7	9820
A_23_P343808	SOS1	son of sevenless homolog 1 (Drosophila)	6654
A_23_P38154	FDXR	ferredoxin reductase	2232
A_24_P413470	TP73	tumor protein p73	7161
A_33_P3335624	PSMD10	proteasome (prosome, macropain) 26S subunit, non-ATPase, 10	5716
A_23_P42882	CAMK2B	calcium/calmodulin-dependent protein kinase II beta	816
A_33_P3286616	IRAK1	interleukin-1 receptor-associated kinase 1	3654
A_23_P203994	PSMD9	proteasome (prosome, macropain) 26S subunit, non-ATPase, 9	5715
A_23_P203994	PSMD9	proteasome (prosome, macropain) 26S subunit, non-ATPase, 9	5715
A_23_P208706	BAX	BCL2-associated X protein	581
A_33_P3234571	MAP2K3	mitogen-activated protein kinase kinase 3	5606
A_33_P3377364	ITGB4	integrin, beta 4	3691
A_23_P95302	RFC5	replication factor C (activator 1) 5, 36.5kDa	5985
A_33_P3392077	TP53I3	tumor protein p53 inducible protein 3	9540
A_24_P410952	PEA15	phosphoprotein enriched in astrocytes 15	8682
A_24_P365526	HCK	HCK proto-oncogene, Src family tyrosine kinase	3055
A_23_P66813	SIRT7	sirtuin 7	51547
A_23_P99186	UBE3B	ubiquitin protein ligase E3B	89910
A_23_P42096	MAP3K4	mitogen-activated protein kinase kinase kinase 4	4216
A_23_P97606	GSTM5	glutathione S-transferase mu 5	2949
A_23_P74716	DEDD	death effector domain containing	9191
A_22_P00008365	JAG2	jagged 2	3714
A_32_P223017	MAP3K6	mitogen-activated protein kinase kinase kinase 6	9064
A_33_P3233843	IL6ST	interleukin 6 signal transducer	3572
A_21_P0011433	BCAP31	B-cell receptor-associated protein 31	10134
