# Supplementary material for: Targeting Stress Sensor Kinases in Hepatocellular Carcinoma-Infiltrating Human NK Cells as a Novel Immunotherapeutic Strategy for Liver Cancer
Source: Front Immunol. 2022 May 23;13:875072. doi: 10.3389/fimmu.2022.875072 (PMC9168800; doi:10.3389/fimmu.2022.875072)
Supplement: Supplementary Table 3 — Gene Set Enrichment analysis (GSEA). GSEA identified the list of enriched gene sets in TINK and LINK by MSigDB and C2 canonical pathways set. NES, normalized enrichment score; FDR, false discovery rate. [file Table_3.xlsx]

## Sheet: Foglio1
TINK vs LINK
NAME	ES	NES	p-value	FDR
Mitochondrial function and ROS detoxification system
KEGG_DRUG_METABOLISM_CYTOCHROME_P450	0.622108	1.95349	0	0.0275211
REACTOME_MITOCHONDRIAL_PROTEIN_IMPORT	0.584807	1.86939	0.00125786	0.0860051
REACTOME_GLUTATHIONE_CONJUGATION	0.606719	1.6746	0.0107095	0.19028
KEGG_GLUTATHIONE_METABOLISM	0.555726	1.80682	0.00121951	0.106449
REACTOME_RESPIRATORY_ELECTRON_TRANSPORT_ATP_SYNTHESIS_BY_ CHEMIOSMOTIC_COUPLING_AND_HEAT_PRODUCTION_BY_UNCOUPLING_ PROTEINS_	0.448567	1.63159	0.00226757	0.204145
REACTOME_RESPIRATORY_ELECTRON_TRANSPORT	0.469501	1.62728	0.00580046	0.205948
KEGG_OXIDATIVE_PHOSPHORYLATION	0.459477	1.72458	0.0011325	0.206613
REACTOME_TCA_CYCLE_AND_RESPIRATORY_ELECTRON_TRANSPORT	0.408442	1.53692	0.00558036	0.223765
KEGG_METABOLISM_OF_XENOBIOTICS_BY_CYTOCHROME_P450	0.462242	1.49545	0.0361882	0.235205
Glycolysis-related pathways
REACTOME_GLUCOSE_METABOLISM	0.462538	1.58329	0.0184502	0.201876
KEGG_GLYCOLYSIS_GLUCONEOGENESIS	0.488638	1.61516	0.00985222	0.210187
REACTOME_GLUCONEOGENESIS	0.527473	1.56483	0.0221066	0.218281
KEGG_PENTOSE_PHOSPHATE_PATHWAY	0.544057	1.51826	0.0318302	0.232724
REACTOME_GLYCOLYSIS	0.529595	1.53967	0.0117955	0.228972
Ubiquitin-proteasome mediated degradation system
REACTOME_CLASS_I_MHC_MEDIATED_ANTIGEN_PROCESSING_ PRESENTATION	0.398063	1.58954	0.00212314	0.198374
REACTOME_AUTODEGRADATION_OF_THE_E3_UBIQUITIN_LIGASE_COP1	0.455459	1.5324	0.00968523	0.229514
REACTOME_ANTIGEN_PROCESSING_CROSS_PRESENTATION	0.413585	1.4846	0.0205714	0.244958
KEGG_UBIQUITIN_MEDIATED_PROTEOLYSIS	0.397297	1.47852	0.0113507	0.247194
REACTOME_ANTIGEN_PROCESSING_UBIQUITINATION_PROTEASOME_ DEGRADATION	0.424661	1.66446	0	0.191884
Cell cycle - DNA damage and repair
REACTOME_REGULATION_OF_MITOTIC_CELL_CYCLE	0.473903	1.6855	0.00239234	0.200588
REACTOME_APC_C_CDH1_MEDIATED_DEGRADATION_OF_CDC20_AND_ OTHER_APC_C_CDH1_TARGETED_PROTEINS_IN_LATE_MITOSIS_EARLY_G1	0.467149	1.61506	0.003517	0.204013
PID_IL6_7_PATHWAY	0.497243	1.63409	0.00483092	0.206668
REACTOME_CELL_CYCLE_CHECKPOINTS	0.433584	1.61756	0.00231214	0.211584
REACTOME_S_PHASE	0.428343	1.57493	0.00114548	0.215023
PID_HIF2PATHWAY	0.58648	1.70551	0.00522876	0.215352
REACTOME_SYNTHESIS_OF_DNA	0.470545	1.69111	0	0.215742
PID_P73PATHWAY	0.501389	1.69611	0.00118906	0.220352
PID_HDAC_CLASSIII_PATHWAY	0.556438	1.54695	0.0245232	0.221488
KEGG_DNA_REPLICATION	0.513309	1.55829	0.0166667	0.226767
REACTOME_P53_INDEPENDENT_G1_S_DNA_DAMAGE_CHECKPOINT	0.454921	1.53206	0.0194647	0.226847
REACTOME_PHASE_II_CONJUGATION	0.485381	1.53015	0.0138365	0.227729
PID_P38_MKK3_6PATHWAY	0.536935	1.52482	0.0226365	0.228274
REACTOME_P53_DEPENDENT_G1_DNA_DAMAGE_RESPONSE	0.452769	1.55019	0.00471698	0.231576
REACTOME_DNA_REPLICATION	0.394857	1.51688	0.00327869	0.232362
REACTOME_SCFSKP2_MEDIATED_DEGRADATION_OF_P27_P21	0.439437	1.51471	0.0180941	0.233668
REACTOME_APOPTOTIC_EXECUTION_PHASE	0.476439	1.50423	0.0212235	0.234155
REACTOME_TRAF6_MEDIATED_INDUCTION_OF_NFKB_AND_MAP_ KINASES_ UPON_TLR7_8_OR_9_ACTIVATION	0.435463	1.50061	0.0214286	0.238732
KEGG_CELL_CYCLE	0.401834	1.4887	0.0134983	0.243988
REACTOME_MYD88_MAL_CASCADE_INITIATED_ON_PLASMA_MEMBRANE	0.432508	1.47867	0.0200946	0.249568

## Sheet: Foglio2
TINK vs NLINK
NAME	ES	NES	p-value	FDR
Mitochondrial function and ROS detoxification system
KEGG_DRUG_METABOLISM_CYTOCHROME_P450	0.612036	1.94993	0	0.0313567
KEGG_METABOLISM_OF_XENOBIOTICS_BY_CYTOCHROME_P450	0.563276	1.83428	0.00180832	0.0495176
KEGG_GLUTATHIONE_METABOLISM	0.523728	1.69077	0.00195312	0.106694
REACTOME_RESPIRATORY_ELECTRON_TRANSPORT	0.429671	1.51644	0.0165138	0.222402
REACTOME_RESPIRATORY_ELECTRON_TRANSPORT_ATP_SYNTHESIS_BY_CHEMIOSMOTIC_COUPLING_AND_HEAT_PRODUCTION_BY_UNCOUPLING_PROTEINS_	0.396502	1.49199	0.0246914	0.225657
REACTOME_GLUTATHIONE_CONJUGATION	0.543057	1.47419	0.0697674	0.23494
Glycolysis-related pathways
ST_PHOSPHOINOSITIDE_3_KINASE_PATHWAY	0.518146	1.67698	0.00571429	0.115512
KEGG_PENTOSE_PHOSPHATE_PATHWAY	0.522693	1.45761	0.0510397	0.246824
Cell cycle - DNA damage and repair
BIOCARTA_CELLCYCLE_PATHWAY	0.675436	1.78457	0	0.0748457
BIOCARTA_IGF1MTOR_PATHWAY	0.553419	1.49438	0.0538033	0.224816
BIOCARTA_P53HYPOXIA_PATHWAY	0.563303	1.52625	0.0321361	0.217005
KEGG_CELL_CYCLE	0.460524	1.7594	0	0.0790394
KEGG_P53_SIGNALING_PATHWAY	0.561323	1.94259	0	0.0299341
PID_HNF3B_PATHWAY	0.479874	1.50442	0.044964	0.218277
PID_P38_MK2_PATHWAY	0.560486	1.54947	0.0310078	0.194676
PID_P38_MKK3_6PATHWAY	0.553435	1.59383	0.027881	0.182211
PID_P53_DOWNSTREAM_PATHWAY	0.449628	1.73758	0	0.0842663
PID_P73PATHWAY	0.549515	1.90484	0	0.0438893
PID_PI3KCI_PATHWAY	0.442811	1.44786	0.0391061	0.249125
PID_TAP63_PATHWAY	0.568369	1.83502	0	0.0522894
PID_UPA_UPAR_PATHWAY	0.59961	1.84773	0	0.0526085
REACTOME_ENDOSOMAL_SORTING_COMPLEX_REQUIRED_FOR_TRANSPORT_ESCRT	0.52243	1.45446	0.0555556	0.249964
REACTOME_ERK_MAPK_TARGETS	0.534332	1.48885	0.0652174	0.220939
REACTOME_G1_PHASE	0.470388	1.45354	0.0471513	0.249099
REACTOME_MAP_KINASE_ACTIVATION_IN_TLR_CASCADE	0.534406	1.75002	0.00368324	0.082822
REACTOME_MAPK_TARGETS_NUCLEAR_EVENTS_MEDIATED_BY_MAP_KINASES	0.529227	1.59651	0.0184843	0.181967
REACTOME_NUCLEAR_EVENTS_KINASE_AND_TRANSCRIPTION_FACTOR_ACTIVATION	0.558984	1.58334	0.0142276	0.181729
REACTOME_TRAF6_MEDIATED_INDUCTION_OF_NFKB_AND_MAP_KINASES_UPON_TLR7_8_OR_9_ ACTIVATION	0.463005	1.62083	0.00716846	0.162961
ST_ERK1_ERK2_MAPK_PATHWAY	0.527734	1.58554	0.022807	0.185241
ST_P38_MAPK_PATHWAY	0.535262	1.66104	0.015534	0.127617
WNT_SIGNALING	0.424618	1.48019	0.0359712	0.229761
REACTOME_RNA_POL_I_PROMOTER_OPENING	0.46619	1.64728	0.00185529	0.138089
REACTOME_MYD88_MAL_CASCADE_INITIATED_ON_PLASMA_MEMBRANE	0.439284	1.55598	0.00749064	0.196451
PID_DELTA_NP63_PATHWAY	0.539487	1.61332	0.00759013	0.17092
Receptor-mediated intracellular signaling
BIOCARTA_MTA3_PATHWAY	0.625021	1.65413	0.0170778	0.132926
KEGG_ECM_RECEPTOR_INTERACTION	0.519045	1.79584	0	0.0696177
KEGG_LYSOSOME	0.383739	1.484	0.0164534	0.226117
KEGG_NOD_LIKE_RECEPTOR_SIGNALING_PATHWAY	0.475529	1.59293	0.00364964	0.179945
KEGG_RIBOSOME	0.388559	1.4968	0.00742115	0.225343
KEGG_TYROSINE_METABOLISM	0.551855	1.69662	0.00552486	0.104567
NABA_ECM_REGULATORS	0.356725	1.46035	0.012963	0.246985
PID_AP1_PATHWAY	0.547935	1.86605	0.00192678	0.0504182
PID_ATF2_PATHWAY	0.529349	1.75972	0.00184843	0.0825452
PID_AVB3_INTEGRIN_PATHWAY	0.513286	1.78355	0.00187617	0.0718375
PID_CMYB_PATHWAY	0.447151	1.56717	0.012939	0.192023
PID_FOXM1_PATHWAY	0.655133	1.84321	0.00188324	0.0514616
PID_FRA_PATHWAY	0.598999	1.77688	0.00543478	0.0730897
PID_IFNG_PATHWAY	0.540574	1.69856	0.00181488	0.106205
PID_IL6_7_PATHWAY	0.599381	2.03055	0	0.015236
PID_INTEGRIN1_PATHWAY	0.488089	1.60264	0.0242086	0.179783
PID_INTEGRIN2_PATHWAY	0.643763	1.8563	0.00178891	0.0505584
PID_INTEGRIN3_PATHWAY	0.62975	1.89916	0.00185185	0.0371583
PID_MTOR_4PATHWAY	0.422061	1.50809	0.0172414	0.221376
PID_MYC_REPRESS_PATHWAY	0.455884	1.55984	0.016129	0.193965
PID_NFAT_TFPATHWAY	0.503911	1.58347	0.016129	0.185017
PID_PRL_SIGNALING_EVENTS_PATHWAY	0.56869	1.59161	0.0246479	0.178877
PID_REG_GR_PATHWAY	0.450739	1.62559	0.00727273	0.159851
PID_SYNDECAN_1_PATHWAY	0.516904	1.50952	0.0502901	0.222094
PID_SYNDECAN_4_PATHWAY	0.500027	1.50675	0.0315985	0.220596
PID_TGFBR_PATHWAY	0.507314	1.64023	0.00589391	0.143469
REACTOME_3_UTR_MEDIATED_TRANSLATIONAL_REGULATION	0.378037	1.50131	0.0125899	0.220942
REACTOME_ACTIVATED_TLR4_SIGNALLING	0.418716	1.51244	0.0149813	0.220509
REACTOME_ACTIVATION_OF_CHAPERONE_GENES_BY_XBP1S	0.451071	1.50473	0.0318352	0.220507
REACTOME_AMINO_ACID_AND_OLIGOPEPTIDE_SLC_TRANSPORTERS	0.542885	1.5159	0.0262697	0.220399
REACTOME_CYTOKINE_SIGNALING_IN_IMMUNE_SYSTEM	0.360301	1.56233	0	0.193403
REACTOME_INTEGRIN_ALPHAIIB_BETA3_SIGNALING	0.607835	1.70641	0.00766283	0.108693
REACTOME_INTEGRIN_CELL_SURFACE_INTERACTIONS	0.484574	1.73086	0.00175439	0.0874576
REACTOME_INTERFERON_ALPHA_BETA_SIGNALING	0.624624	2.13482	0	0.00200654
REACTOME_INTERFERON_GAMMA_SIGNALING	0.569924	1.99153	0	0.0204856
REACTOME_INTERFERON_SIGNALING	0.419883	1.70117	0	0.110791
REACTOME_NOD1_2_SIGNALING_PATHWAY	0.551245	1.55207	0.0298507	0.196701
REACTOME_NUCLEOTIDE_BINDING_DOMAIN_LEUCINE_RICH_REPEAT_CONTAINING_ RECEPTOR_NLR_SIGNALING_PATHWAYS	0.5971	1.89941	0.0018797	0.0418031
REACTOME_PEPTIDE_CHAIN_ELONGATION	0.382485	1.49049	0.0143885	0.223099
REACTOME_SMAD2_SMAD3_SMAD4_HETEROTRIMER_REGULATES_TRANSCRIPTION	0.565988	1.55303	0.0412758	0.197894
REACTOME_TOLL_RECEPTOR_CASCADES	0.403727	1.52097	0.011257	0.21981
REACTOME_TRIF_MEDIATED_TLR3_SIGNALING	0.420636	1.48912	0.0232558	0.222957
REACTOME_UNFOLDED_PROTEIN_RESPONSE	0.401895	1.46281	0.0407767	0.244903
